# Supplementary material for: Mycobacterial Lineages Causing Pulmonary and Extrapulmonary Tuberculosis, Ethiopia
Source: Emerg Infect Dis. 2013 Mar;19(3):460–3. doi: 10.3201/eid1903.120256 (PMC3647644; doi:10.3201/eid1903.120256)
Supplement: Technical Appendix — Strain frequencies of respective spoligotype international types (SITs) of Mycobacterium tuberculosis isolated in this study, results of large and small sequence polymorphism typing, and typing results of 24-loci mycobacterial interspersed repetitive unit–variable number tandem repeats for isolates of spoligotypes SIT 25 and SIT 149, Ethiopia, 2006–2010. [file 12-0256-Techapp-s1.xls]

## Sheet: Table 1
Technical Appendix Table 1. Discrimination of Mycobacterium bovis and M. tuberculosis isolates into spoligotypes and lineages. The most prevalent spoligotypes in this study are highlighted in yellow.
Species	Spoligotype*	No. isolates†				Collection site‡									Spoligotype pattern§
M. bovis	SB No.	TBLN	PTB	Total	% total	Go	Wo	Gi	Fic	AA	Bu	Ji	Ne	Fil	1	2	3	4	5	6	7	8	9	10	11	12	13	14	15	16	17	18	19	20	21	22	23	24	25	26	27	28	29	30	31	32	33	34	35
	SB0133		1	1	0.104822								1		n	n						n		n	n	n	n	n	n		n	n	n	n	n	n	n	n	n	n	n	n	n	n	n	n	n	n	n
	SB0303		2	2	0.209644								2		n	n						n		n	n	n		n	n		n	n	n	n	n	n	n	n	n	n	n	n	n	n	n	n	n	n	n
	SB1984		1	1	0.104822				1						n	n						n		n	n	n								n	n	n	n				n
M. tuberculosis	SIT No.	TBLN	PTB	total	% total	Go	Wo	Gi	Fic	AA	Bu	Ji	Ne	Fil	1	2	3	4	5	6	7	8	9	10	11	12	13	14	15	16	17	18	19	20	21	22	23	24	25	26	27	28	29	30	31	32	33	34	35
	SIT 53	40	58	98	10.2725	7	10	17	10	8	32	6	8		n	n	n	n	n	n	n	n	n	n	n	n	n	n	n	n	n	n	n	n	n	n	n	n	n	n	n	n	n	n	n	n
	SIT 172	1		1	0.104822		1								n	n	n	n	n	n	n	n	n	n	n	n	n	n	n	n	n	n	n	n	n	n	n	n	n	n	n	n	n	n	n
	SIT 780	1		1	0.104822		1								n	n	n	n	n	n	n	n	n	n	n	n	n	n	n	n	n	n	n	n	n	n	n	n	n	n	n	n	n
	SIT 154	1	1	2	0.209644	1	1								n	n	n	n		n	n	n	n	n	n	n	n	n	n	n	n	n	n	n	n	n	n	n	n	n	n	n	n	n	n	n
	SIT 358	3		3	0.314465	2	1								n	n	n			n	n	n	n	n	n	n	n	n	n	n	n	n	n	n	n	n	n	n	n	n	n	n	n	n	n	n
	Orphan	1		1	0.104822		1								n	n	n				n	n	n	n	n	n	n	n	n	n	n	n		n	n	n	n	n	n	n	n		n	n	n	n
	SIT 196	1		1	0.104822		1								n	n		n	n	n	n	n	n	n	n	n	n	n	n	n	n	n	n	n	n	n	n	n	n	n	n	n	n	n	n	n
	SIT 393	1		1	0.104822							1			n	n	n	n	n	n	n	n	n	n	n	n	n		n	n	n	n	n	n	n	n	n	n	n	n	n	n	n	n	n	n
	SIT 37	22	39	61	6.39413	2	2	23	8	7	9		10		n	n	n	n	n	n	n	n	n	n	n	n		n	n	n	n	n	n	n	n	n	n	n	n	n	n	n	n	n	n	n
	Orphan		1	1	0.104822				1							n	n		n	n	n	n	n	n	n	n		n	n	n	n	n	n	n	n	n	n	n	n	n	n	n	n	n	n	n
	SIT 3309		2	2	0.209644			2							n	n	n	n	n	n	n	n	n	n	n	n		n	n	n	n	n	n	n	n	n	n	n	n	n	n	n	n	n	n	n
	SIT 3137 (new)	9	6	15	1.57233			9		1	3		2		n	n	n	n	n	n	n	n		n	n	n		n	n	n	n	n	n	n	n	n	n	n	n	n	n	n	n	n	n	n
	Orphan	1	1	2	0.209644			1			1				n	n	n	n	n			n		n	n	n		n	n	n	n	n	n	n	n	n	n	n	n	n	n	n	n	n	n	n
	SIT 3314 (new)	1	5	6	0.628931		1		2	1	1		1								n	n		n	n	n		n	n	n	n	n	n	n	n	n	n	n	n	n	n	n	n	n	n	n
	Orphan		1	1	0.104822					1					n	n	n	n	n	n	n	n		n	n	n		n	n	n	n	n	n				n	n	n	n	n	n	n	n	n	n
	SIT 504		3	3	0.314465				1				2		n	n	n	n	n	n	n	n	n	n	n	n		n	n	n	n	n	n	n	n		n	n	n	n	n	n	n	n	n	n
	SIT 1081		1	1	0.104822				1						n	n	n	n	n	n	n	n	n	n	n	n		n	n	n	n		n	n	n	n	n	n	n	n	n	n	n	n	n	n
	SIT 3324	1	1	2	0.209644			2							n	n	n	n	n	n	n	n		n	n	n		n	n	n	n	n		n	n	n	n	n	n	n	n	n	n	n	n	n
	Orphan		1	1	0.104822			1							n	n	n	n	n	n	n	n		n	n	n		n	n	n	n	n		n	n	n	n	n	n	n	n	n	n	n	n	n
	Orphan		1	1	0.104822				1						n	n	n	n	n	n	n	n	n	n	n	n		n	n	n	n	n	n	n	n	n	n	n	n	n	n	n		n	n	n
	Orphan	1		1	0.104822		1								n	n	n	n	n	n	n	n	n	n	n	n		n	n	n	n	n	n	n	n	n	n	n	n	n		n	n	n	n	n
	Orphan		1	1	0.104822					1					n	n	n	n	n	n	n	n	n	n	n	n		n	n	n	n	n		n	n	n			n	n	n	n	n	n	n	n
	SIT 36	1		1	0.104822						1				n	n	n	n	n	n	n	n	n	n	n	n		n	n	n	n	n	n	n	n	n	n	n	n	n	n	n	n	n		n
	SIT 3134 (new)	26	18	44	4.61216	1	1	3	4	2	33				n	n	n	n	n	n	n	n	n	n	n	n		n	n	n	n	n		n	n	n	n	n	n	n	n	n	n	n		n
	SIT 3326 (new)		2	2	0.209644				2						n	n	n	n	n	n	n	n		n	n	n		n	n	n	n	n	n	n		n	n	n	n	n	n	n	n	n
	Orphan	1	1	2	0.209644			1			1				n	n	n	n	n	n	n	n	n	n	n	n	n	n	n	n	n	n	n	n	n	n	n	n	n	n	n	n	n	n	n	n
	SIT 131		1	1	0.104822				1						n	n	n	n	n	n	n	n	n	n	n	n			n	n	n	n	n	n	n	n	n	n	n	n	n	n	n	n	n	n
	SIT 3317 (new)		2	2	0.209644				2						n			n	n	n	n	n	n	n	n	n		n	n	n	n	n	n	n	n		n	n	n	n	n	n	n	n	n	n
	Orphan		1	1	0.104822			1										n	n	n	n	n		n	n	n		n	n	n	n	n	n	n	n		n	n	n	n	n	n	n	n	n	n
	SIT 2692 (new)		1	1	0.104822								1		n	n	n	n	n	n	n	n	n	n	n	n		n	n	n	n	n	n	n	n				n	n	n	n	n	n	n	n
	Orphan		1	1	0.104822				1						n	n	n	n	n	n	n	n		n	n	n		n	n	n	n	n	n	n				n	n	n	n	n	n	n	n	n
	SIT 2409	2	1	3	0.314465			1	1		1				n	n	n	n	n	n	n	n	n	n	n	n		n	n	n	n	n	n	n	n	n		n	n	n	n	n	n	n	n	n
	Orphan		1	1	0.104822				1						n	n	n	n	n	n	n	n	n	n	n	n		n		n	n	n	n	n	n	n		n	n	n	n	n	n	n	n	n
	Orphan		1	1	0.104822				1						n	n	n	n	n	n	n	n	n	n	n	n					n	n	n	n	n	n	n	n	n	n	n	n	n	n	n	n
	Orphan	1	1	2	0.209644			2							n	n	n	n	n	n	n	n	n	n	n	n		n	n	n	n	n	n	n	n	n			n	n	n	n	n	n	n	n
	SIT 3331 (new)		1	1	0.104822									1	n	n	n	n	n	n	n	n	n	n	n	n		n	n	n	n	n	n	n	n	n								n	n	n
	SIT 73	1	2	3	0.314465			1	1				1		n	n	n	n	n	n	n	n	n	n	n	n		n	n	n	n	n	n	n	n	n	n	n	n	n	n	n	n	n	n	n
	SIT 565	1		1	0.104822		1								n	n	n	n	n	n	n	n	n	n	n	n		n	n	n	n	n	n	n	n	n	n	n	n	n	n	n	n	n	n	n
	Orphan		1	1	0.104822			1							n	n	n	n	n	n	n	n	n	n	n	n		n		n	n	n	n	n	n	n	n	n	n		n	n		n	n
	Orphan	1		1	0.104822						1				n	n	n	n	n	n	n	n	n	n	n	n		n				n	n	n	n	n	n	n	n	n	n	n	n	n	n	n
	SIT 3139 (new)	2		2	0.209644			2							n		n	n	n	n	n	n	n	n	n	n		n	n	n	n	n	n	n	n	n	n	n	n	n	n	n	n	n	n	n
	SIT 3337 (new)	2		2	0.209644			2							n	n	n	n	n	n	n	n	n	n	n	n		n	n	n	n	n	n	n	n	n	n	n					n	n	n	n
	SIT 3322 (new)	1		1	0.104822			1							n	n	n	n	n			n		n	n	n		n	n	n	n	n	n	n	n	n	n	n	n	n	n	n	n	n	n	n
	SIT 3140	1		1	0.104822			1							n	n	n	n	n	n	n	n		n	n	n		n	n	n	n	n	n	n	n	n	n	n	n	n	n	n	n	n	n	n
	Orphan	1		1	0.104822						1				n	n	n	n	n	n				n	n	n		n	n	n	n	n	n	n	n	n	n	n	n	n	n	n	n	n	n	n
	Orphan	1		1	0.104822						1				n	n	n	n	n	n	n	n	n	n	n	n		n	n	n	n	n		n	n	n	n	n	n	n	n	n	n	n		n
	Orphan	1		1	0.104822						1					n	n	n	n	n	n	n	n	n	n	n		n	n	n	n	n		n	n	n	n	n	n	n	n	n	n	n		n
	SIT 3323	1	1	2	0.209644						2				n	n	n	n	n	n	n	n		n	n	n		n	n	n	n	n		n	n	n	n	n	n	n	n	n	n	n		n
	SIT 2596	1		1	0.104822			1							n	n	n	n	n	n	n	n	n	n	n	n		n	n	n	n	n	n	n	n	n	n	n	n	n	n	n	n	n	n	n
	Orphan		1	1	0.104822				1									n	n	n	n	n		n	n	n	n	n	n	n	n	n	n	n	n		n	n	n	n	n	n	n	n	n	n
	SIT 2367 (new)		1	1	0.104822			1							n	n	n	n	n		n	n			n	n	n	n	n	n	n	n	n	n	n	n	n	n	n	n	n	n	n	n	n	n
	SIT 34	1	1	2	0.209644			1	1						n	n	n	n	n	n	n	n			n	n	n	n	n	n	n	n	n	n	n	n	n	n	n	n	n	n	n	n	n	n
	SIT 1877	1	1	2	0.209644					1	1				n	n	n		n	n	n	n	n		n	n	n	n	n	n	n	n	n	n	n	n	n	n	n	n	n	n	n	n	n	n
	SIT 3321 (new)		5	5	0.524109								4	1	n	n	n	n		n	n	n	n	n	n		n	n	n	n	n	n	n	n	n	n	n	n	n	n	n	n	n	n	n	n
	SIT 3320 (new)		2	2	0.209644			2							n	n	n	n				n	n	n	n	n	n	n	n	n	n	n	n	n	n	n	n	n	n	n	n	n		n		n
	SIT 52	5	20	25	2.62055	1	3	2	3	6	1		6	3	n	n	n	n	n	n	n	n	n	n	n	n	n	n	n	n	n	n	n	n	n	n	n	n	n	n	n	n	n	n	n	n
	SIT 584		2	2	0.209644				2						n	n	n	n	n	n	n	n	n	n	n	n	n	n	n	n		n	n	n	n	n	n	n	n	n	n	n	n	n	n	n
	SIT 336		2	2	0.209644				2						n	n	n	n	n	n	n	n	n	n	n	n	n	n	n	n	n		n	n	n	n	n	n	n	n	n	n	n	n	n	n
	SIT 394	1		1	0.104822						1				n	n	n	n	n	n	n	n	n	n	n	n	n	n	n	n	n	n	n	n	n	n	n	n	n	n	n	n	n			n
	SIT 119		1	1	0.104822	1									n	n	n	n	n	n	n	n	n	n	n	n	n	n	n	n	n		n	n	n	n	n	n	n	n	n	n	n	n	n	n
	SIT 50	4	6	10	1.04822	3	1	2	2		2				n	n	n	n	n	n	n	n	n	n	n	n	n	n	n	n	n	n	n	n	n	n	n	n	n	n	n	n	n	n		n
	SIT 134	2	8	10	1.04822	1			1	1	2		5		n	n	n	n	n	n	n	n	n	n	n	n	n	n	n	n	n	n	n	n	n	n	n	n	n	n	n	n	n	n		n
	SIT 699		3	3	0.314465				3						n	n		n	n	n	n	n	n	n	n	n	n	n	n	n	n	n	n	n	n	n	n	n	n	n	n	n	n	n		n
	SIT 462		5	5	0.524109			1	4						n	n	n	n	n	n	n	n	n	n	n	n	n	n	n	n	n	n	n	n	n	n	n	n	n	n	n	n		n	n	n
	SIT 1624		1	1	0.104822		1								n	n	n	n	n	n	n	n				n	n	n	n	n	n	n	n	n					n	n	n	n		n	n	n
	Orphan		1	1	0.104822						1				n	n	n	n	n	n		n	n	n	n	n	n	n	n	n	n	n	n	n		n	n	n	n	n
	Orphan		1	1	0.104822				1						n	n	n	n	n	n	n	n				n	n	n		n	n	n	n	n	n	n	n	n	n	n	n	n	n	n	n	n
	Orphan		1	1	0.104822				1						n	n	n	n	n	n	n	n	n		n	n	n	n	n	n	n	n	n	n	n	n	n	n	n	n	n	n	n	n	n	n
	SIT 40	2	3	5	0.524109	1	1		1	2					n	n	n	n	n	n	n	n	n	n	n	n	n	n	n	n	n	n		n	n	n	n	n	n	n	n	n	n	n	n	n
	Orphan		1	1	0.104822			1							n	n	n	n	n	n	n	n	n	n	n	n	n	n	n	n	n	n		n	n	n	n	n	n	n	n		n	n	n	n
	SIT 764		1	1	0.104822	1									n	n	n	n	n	n	n	n	n	n	n	n	n		n	n	n	n	n	n	n	n	n	n	n	n	n	n	n	n		n
	SIT 1530		1	1	0.104822				1						n	n	n	n	n	n	n	n	n	n	n	n	n	n	n	n	n	n	n	n					n	n	n	n	n	n	n	n
	SIT 93		1	1	0.104822			1							n	n	n	n	n	n	n	n	n	n	n	n		n	n	n	n	n	n	n					n	n	n	n	n	n	n	n
	SIT 333	1		1	0.104822			1							n	n	n	n	n	n	n	n	n	n	n	n		n		n	n	n	n	n					n	n	n	n	n	n	n	n
	SIT 1074	1		1	0.104822		1								n	n	n	n	n	n	n	n	n	n	n	n	n	n	n	n	n	n	n	n					n	n	n	n	n	n	n	n
	Orphan		1	1	0.104822				1						n	n	n	n	n	n	n	n	n	n	n	n	n		n	n	n	n	n	n	n	n	n	n	n	n	n	n	n	n	n	n
	SIT 35	1	3	4	0.419287	1			2		1				n	n	n	n	n	n	n	n	n	n	n	n		n	n	n	n	n	n	n	n	n	n	n	n	n	n	n				n
	SIT 1457		1	1	0.104822								1		n	n	n	n	n	n	n	n	n	n	n	n	n		n	n	n	n	n	n	n	n	n	n	n	n	n	n				n
	SIT 777	6	3	9	0.943396	2			1	1	5				n	n	n	n	n	n	n	n	n	n	n	n	n	n	n	n	n	n	n	n	n	n	n	n	n	n	n	n				n
	SIT 262	1	2	3	0.314465	1					2				n	n	n	n	n	n	n			n	n	n	n	n	n	n	n	n	n	n	n	n	n	n	n	n	n	n				n
	Orphan		1	1	0.104822								1		n	n	n	n	n	n	n	n	n	n	n	n	n	n	n	n	n	n	n	n	n	n			n	n	n	n				n
	SIT 817	6	7	13	1.36268	2					10		1		n	n	n	n	n	n	n	n	n	n	n	n	n	n	n	n	n	n	n	n	n	n	n	n	n	n	n	n				n
	Orphan	1		1	0.104822						1				n	n	n	n	n	n	n	n	n	n	n	n	n	n	n	n	n	n	n	n	n	n	n	n	n	n	n	n				n
	Orphan	1		1	0.104822						1				n	n	n	n	n		n	n	n	n	n	n	n	n	n	n	n	n	n	n	n	n	n	n	n	n	n	n				n
	SIT 3133 (new)	3		3	0.314465	1		2							n	n		n	n	n	n	n	n	n	n	n	n	n	n	n	n	n	n	n	n	n	n	n	n	n	n	n				n
	SIT 3334 (new)	2		2	0.209644						2				n	n	n		n	n	n	n	n	n	n	n	n	n	n	n	n	n	n	n	n	n	n	n	n	n	n	n				n
	Orphan	1		1	0.104822						1				n	n	n	n	n	n	n	n	n	n	n	n	n	n		n	n	n	n	n	n	n	n	n	n	n	n	n				n
	Orphan	1		1	0.104822						1				n	n		n	n	n	n	n	n	n	n	n	n	n		n	n	n	n	n	n	n	n	n	n	n	n	n				n
	Orphan	1		1	0.104822						1				n	n	n	n	n	n	n	n	n	n	n	n	n	n	n	n	n	n	n	n	n	n	n	n	n	n	n	n				n
	Orphan	1		1	0.104822	1									n	n	n	n	n	n	n	n	n	n	n	n	n	n	n	n	n	n	n	n	n	n	n			n	n	n				n
	SIT 47	3	1	4	0.419287	1	1					1	1		n	n	n	n	n	n	n	n	n	n	n	n	n	n	n	n	n	n	n	n	n	n	n	n	n							n
	SIT 602	1	1	2	0.209644	1			1						n	n	n	n	n	n	n	n	n	n	n	n	n	n	n	n	n	n	n	n	n	n	n	n
	Orphan	1	1	2	0.209644						2				n	n	n	n	n	n	n	n	n	n	n	n		n	n	n	n	n		n	n	n	n	n	n							n
	SIT 151		1	1	0.104822				1						n	n	n	n	n	n	n	n	n	n	n	n	n	n		n	n	n	n	n	n	n	n	n	n							n
	SIT 62		3	3	0.314465		1		1				1		n	n	n	n	n	n	n	n	n	n	n	n	n	n	n	n	n	n	n	n	n	n	n	n	n							n
	SIT 3138 (new)	1		1	0.104822						1				n	n	n	n	n	n	n	n	n	n	n	n	n	n	n	n	n		n	n	n	n	n	n	n	n	n	n	n	n
	SIT 42	5	3	8	0.838574		5		1		1		1		n	n	n	n	n	n	n	n	n	n	n	n	n	n	n	n	n	n	n	n					n	n	n	n	n	n	n	n
	SIT 3325 (new)		1	1	0.104822				1						n	n	n	n	n	n	n	n		n	n	n		n	n	n	n	n	n						n	n	n	n	n	n	n	n
	SIT 2551 (new)		1	1	0.104822	0							1		n	n	n	n	n	n	n	n	n	n	n	n	n	n	n	n	n	n	n	n					n	n	n	n	n	n	n	n
	SIT 3315 (new)		6	6	0.628931					2			4			n	n	n	n	n	n	n		n	n	n	n	n	n	n	n	n	n	n	n		n	n	n	n	n	n	n	n	n	n
	SIT 244	1	2	3	0.314465	1	1			1					n	n	n	n	n	n	n	n	n	n	n	n	n	n	n	n	n	n	n	n	n	n	n	n	n	n	n	n	n	n	n	n
	SIT 3329 (new)		1	1	0.104822			1							n	n	n	n	n	n	n	n	n		n	n	n			n	n		n	n	n	n	n	n	n	n	n	n	n	n	n	n
	SIT 59		1	1	0.104822								1		n	n	n	n	n	n	n	n	n	n	n	n	n	n	n	n	n	n	n	n					n	n					n	n
	SIT 121	2	2	4	0.419287		2	2							n	n	n	n	n	n	n	n	n	n	n	n	n	n	n	n	n	n	n	n	n	n	n	n	n		n	n	n	n		n
	Orphan		1	1	0.104822						1				n	n		n	n	n		n	n	n	n	n	n	n	n	n	n	n	n	n	n	n	n	n	n	n	n	n				n
	Orphan	1	1	2	0.209644						1		1		n	n	n	n	n	n	n	n	n	n	n	n	n	n	n	n	n	n		n	n	n	n	n	n	n	n	n				n
	SIT 1877		2	2	0.209644					1	1				n	n	n		n	n	n	n	n		n	n	n	n	n	n	n	n	n	n	n	n	n	n	n	n	n	n	n	n	n	n
	SIT 149	25	125	150	15.7233	9	17	3	48	15	20		38		n	n	n	n	n	n	n	n	n											n	n	n	n	n	n	n	n	n	n	n	n	n
	SIT 3316 (new)		1	1	0.104822				1							n	n	n	n	n	n	n	n											n	n	n	n	n	n	n	n	n	n	n	n	n
	SIT 3328 (new)		1	1	0.104822				1						n	n	n	n	n	n	n	n	n											n	n	n	n	n	n	n	n	n	n	n	n	n
	SIT 3327 (new)	1	2	3	0.314465	2								1	n	n	n	n	n	n	n	n	n											n	n	n	n	n	n	n	n	n		n	n	n
	Orphan		1	1	0.104822				1						n	n	n	n	n	n	n	n	n											n	n	n	n	n	n	n	n	n	n	n		n
	SIT 3141	1	2	3	0.314465		1						2				n	n	n	n	n	n	n											n	n	n	n	n	n	n	n	n	n	n	n	n
	SIT1688	1	3	4	0.419287	2			2						n	n	n	n	n	n	n	n	n	n	n	n	n	n	n	n	n	n	n							n	n	n	n	n	n	n
	Orphan	1		1	0.104822	1									n	n	n	n	n	n	n	n	n	n	n	n	n	n	n	n	n	n									n	n	n	n	n	n
	SIT 1240		1	1	0.104822	1									n	n	n	n	n	n	n	n	n	n	n	n	n	n													n	n	n	n	n	n
	SIT 3136 (new)		1	1	0.104822							1			n	n	n	n	n																						n	n	n	n	n	n
	SIT 159	1	1	2	0.209644	1	1								n	n	n	n	n	n	n	n	n	n	n	n	n											n	n	n	n	n	n	n	n	n
	SIT 41	5	12	17	1.78197	3		3	5				6		n	n	n	n	n	n	n	n	n	n	n	n	n	n	n	n	n	n	n						n			n	n	n	n	n
	SIT 2793 (new)		2	2	0.209644								2		n																		n	n	n	n		n	n	n	n	n	n	n	n	n
	SIT 4	5	11	16	1.67715	1	3		2		1		9																										n	n	n	n	n	n	n	n
	SIT 3		1	1	0.104822						1																												n	n	n	n	n	n		n
	SIT 3313 (new)		1	1	0.104822	1																																	n							n
	SIT 3203		1	1	0.104822						1				n	n	n	n	n	n	n	n	n	n	n	n	n	n				n
	SIT 56		1	1	0.104822			1							n	n	n	n	n	n	n	n	n	n	n	n		n	n	n	n	n	n	n	n	n	n	n
	SIT 1656		1	1	0.104822						1				n	n	n	n	n	n	n	n	n	n	n	n	n	n		n	n	n	n	n	n	n	n	n
	SIT 46	1	1	2	0.209644		1					1			n	n	n	n	n	n	n	n	n	n	n	n	n	n	n	n	n	n	n	n	n	n	n	n
	SIT 3135 (new)	1		1	0.104822						1				n	n	n	n	n	n	n	n	n	n	n	n	n	n	n	n	n	n	n			n	n	n
	SIT 1410		1	1	0.104822						1				n	n	n	n	n	n	n	n	n	n	n	n	n	n	n	n	n	n	n	n	n
	SIT 1264		1	1	0.104822				1						n	n	n					n	n	n	n	n	n	n	n	n	n	n	n	n	n	n
	Orphan	1		1	0.104822		1								n							n	n	n	n	n	n	n	n	n	n	n	n	n	n	n
	Orphan	1		1	0.104822		1								n							n	n	n	n	n	n	n	n	n	n	n	n	n	n	n													n
	Orphan		1	1	0.104822	1									n	n	n					n	n																										n
	SIT 3026 (new)		1	1	0.104822	1									n	n	n					n	n	n	n	n	n	n	n	n	n	n	n	n	n
	Orphan	1		1	0.104822		1								n	n	n					n	n	n	n	n	n	n	n	n	n	n
	SIT 1675	1	1	2	0.209644						1		1		n	n	n					n	n		n	n	n	n		n	n	n	n
	SIT 21	2	16	18	1.88679	5	2	1	3				7		n	n	n					n	n		n	n	n	n	n	n	n	n	n
	SIT 1199		1	1	0.104822	1									n	n	n					n	n	n	n	n	n	n	n	n	n	n	n	n	n	n
	SIT 600		1	1	0.104822				1						n	n	n					n	n	n	n	n	n	n	n	n	n	n	n																n
	SIT 2683 (new)		1	1	0.104822						1				n	n	n					n	n	n	n	n	n	n	n	n	n	n	n	n															n
	SIT 24	2		2	0.209644		2								n	n	n					n	n	n	n	n	n	n	n	n	n	n	n	n	n	n													n
	SIT 25	48	77	125	13.1027	38	32	11	18	3	13		9	1	n	n	n					n	n	n	n	n	n	n	n	n	n	n	n	n	n	n													n
	SIT 1312		2	2	0.209644			2							n	n	n					n	n	n	n	n	n	n	n	n	n	n	n	n	n	n													n
	SIT 309		1	1	0.104822	1									n	n	n					n	n	n	n	n	n	n		n	n	n	n	n	n	n													n
	SIT 2359	6	3	9	0.943396	4	4						1		n	n	n					n	n	n	n		n	n	n	n	n	n	n	n	n	n													n
	Orphan		1	1	0.104822				1						n	n	n					n	n	n	n	n	n	n	n	n	n	n		n	n	n													n
	SIT 1198		2	2	0.209644	1							1		n	n	n					n	n	n	n	n		n	n	n	n	n	n	n	n	n													n
	SIT 2973 (new)		3	3	0.314465	3									n	n	n					n	n	n	n	n						n	n	n	n	n													n
	Orphan	1		1	0.104822						1				n	n	n							n	n	n	n	n	n	n	n	n	n	n	n	n													n
	Orphan	1		1	0.104822	1									n		n					n	n	n	n	n	n	n	n	n	n	n	n	n	n	n													n
	SIT 2973	1		1	0.104822	1									n	n	n					n	n	n	n	n						n	n	n	n	n													n
	Orphan	1		1	0.104822	1									n	n	n					n	n	n	n		n	n	n	n	n			n	n	n													n
	SIT 247	4	6	10	1.04822	2	4		1		1		2		n	n	n					n	n	n	n	n	n	n	n	n	n	n	n	n	n	n													n
	SIT 1787		1	1	0.104822	1									n	n	n					n	n	n	n	n	n	n	n	n	n	n	n	n	n	n													n
	SIT 381	1		1	0.104822			1							n	n	n					n	n	n	n	n	n	n	n	n	n	n	n	n	n	n													n
	SIT 142		3	3	0.314465				2				1		n	n	n					n	n	n	n	n	n	n	n	n	n	n	n	n	n														n
	SIT 26	7	25	32	3.3543	7	3	2	8	4	4		3	1	n	n	n					n	n	n	n	n	n	n	n	n	n	n	n	n	n	n													n
	SIT 3319 (new)		1	1	0.104822									1	n	n	n					n	n	n					n	n	n	n	n	n	n	n													n
	SIT 2398 (new)		1	1	0.104822	1									n	n	n					n	n	n	n	n	n	n	n	n	n	n	n	n	n	n			n							n	n	n	n
	SIT 1200	1	1	2	0.209644		2								n	n	n					n	n	n	n	n	n	n	n	n	n	n	n	n	n	n			n	n	n	n	n	n	n	n	n	n	n
	SIT 1		2	2	0.209644						1		1																																				n
	SIT 10		1	1	0.104822									1	n			n	n	n	n	n	n	n	n	n	n	n	n	n	n	n		n		n	n	n	n	n	n	n					n		n
	SIT 204		1	1	0.104822									1	n	n	n		n	n	n	n	n	n	n	n	n	n	n	n	n	n	n	n	n	n	n	n	n	n	n	n					n		n
	SIT 3335 (new)	1		1	0.104822									1	n	n	n		n	n	n	n	n	n	n	n	n	n	n	n	n	n	n	n	n	n			n	n	n	n					n		n
	SIT 591		1	1	0.104822								1		n	n	n	n	n	n	n	n	n	n	n	n	n	n	n	n	n	n	n	n	n	n		n	n	n	n	n					n		n
	SIT 43		1	1	0.104822								1		n	n	n	n	n	n	n	n	n	n	n	n	n	n	n	n	n	n	n	n	n	n			n	n	n	n					n		n
	SIT 48		2	2	0.209644								2		n	n	n	n	n	n	n	n	n	n	n	n	n	n	n	n	n	n	n	n	n	n	n	n	n	n	n	n					n		n
	SIT 6		1	1	0.104822								1					n	n	n	n	n	n	n	n	n	n	n	n	n	n	n	n	n	n	n	n	n	n	n	n	n					n		n
	SIT 3332 (new)		2	2	0.209644								2		n	n	n	n	n	n	n	n	n	n	n	n		n	n	n	n	n	n	n	n	n						n					n		n
	SIT 924		1	1	0.104822								1		n	n	n	n	n	n	n	n	n	n	n														n	n	n	n					n		n
	Orphan	1		1	0.104822		1								n	n	n																						n							n	n	n	n
	SIT 3336 (new)	2		2	0.209644						2				n	n	n																						n	n	n			n	n	n	n	n	n
	SIT 910	4	10	14	1.46751	1	3	1	2	3	4				n	n	n																						n	n	n			n	n	n	n	n	n
	SIT 343		1	1	0.104822	1									n	n	n																						n	n	n			n	n	n	n	n
	Orphan		1	1	0.104822				1							n	n																						n	n	n			n	n	n	n	n	n
	SIT 1729	12	5	17	1.78197		13		3		1				n	n	n																						n					n	n	n	n	n	n
		328	626	954	100	124	131	114	172	61	183	10	147	12
*Spoligotype: SB No. (SB, Spoligotype Bovis) according to the classification by Mbovis.org; SIT No. (SIT, Shared International Type) according to classification by SITVIT2 (9); Spoligotype pattern assigned with new SIT number is marked as new.
†TBLN, tuberculous lymphadenitis in cervical lymph nodes; PTB, pulmonary tuberculosis.
‡Go, Gondar; Wo, Woldiya; Gi, Ghimbi; Fic, Fiche; AA, Addis Ababa; Bu, Butajira; Ji, Jinka; Ne, Negelle; Fil, Filtu.
§Spoligotype pattern is shown as a series of 43 spacers (cells), showing spacer present (cell with black box) or spacer absent (cell empty) in the direct repeat region (5).
¶Classification of spoligotype families as defined by SITVIT2 (9); lineages of M. tuberculosis as defined by Comas et al. (6); and lineage of M. bovis as defined by Berg et al. (10). Only spoligotype/isolate confirmed by single-nucleotide polymorphism (SNP) or large-nucleotide polymorphism (LSP) typing is associated with a lineage.
#SNP and LSP typing: Results are shown for spoligotypes where at least 1 isolate was typed. Spoligotype/isolate confirmed with SNP defining lineage 3 or lineage 4 is marked with an X. Result of LSP typing of spoligotype/isolate for the listed regions of difference (RD) is shown as deleted or present.
**NGS, isolate with this spoligotype was sequenced by Next Generation Sequencing using Illumina technology.
[truncated: 17 more columns]

## Sheet: Table 2
Technical Appendix Table 2. 24-loci MIRU-VNTR* data for Mycobacterium tuberculosis isolates of spoligotypes SIT 149 and SIT 25. The number of repeats per MIRU-VNTR locus (7) is shown for respective isolate.
Sample ID†	Disease‡	Spoligotype§	Genotype¶	Site#	580	2996	802	960	1644	3192	424	577	2165	2401	3690	4156	2163b	1955	4052	154	2531	4348	2059	2687	3007	2347	2461	3171
BTBH0455	TBLN	SIT 149	A	Wo	2	1	2	5	1	3	1	4	3	5	3	3	1	3	7	2	5	2	2	1	3	4	2	3
BTBS0101	PTB	SIT 149	A	Go	2	1	2	5	1	3	1	4	3	5	3	3	1	3	7	2	5	2	2	1	3	4	2	3
BTBS0119	PTB	SIT 149	A	Fic	2	1	2	5	1	3	1	4	3	5	3	3	1	3	7	2	5	2	2	1	3	4	2	3
BTBS0785	PTB	SIT 149	A	Fic	2	1	2	5	1	3	1	4	3	5	3	3	1	3	7	2	5	2	2	1	3	4	2	3
BTBH0003	TBLN	SIT 149	A	Wo	2	1	2	5	1	3	1	4	3	5	3	3	1	3	7	2	5	2	2	1	3	4	2	3
BTBH0741	TBLN	SIT 149	B	Go	2	1	2	5	1	3	1	4	3	5	3	2	1	3	7	2	5	2	2	1	3	4	2	3
BTBS0301	PTB	SIT 149	C	Ne	2	1	2	5	1	3	1	4	3	5	2	3	1	3	7	2	5	2	2	1	3	4	2	3
BTBS0881	PTB	SIT 149	C	Ne	2	1	2	5	1	3	1	4	3	5	2	3	1	3	7	2	5	2	2	1	3	4	2	3
BTBS0200	PTB	SIT 149	D	Fic	2	1	2	5	1	3	1	4	3	6	5	3	1	3	7	2	5	2	2	1	3	4	2	3
BTBS0249	PTB	SIT 149	D	Fic	2	1	2	5	1	3	1	4	3	6	5	3	1	3	7	2	5	2	2	1	3	4	2	3
BTBS0383	PTB	SIT 149	D	Fic	2	1	2	5	1	3	1	4	3	6	5	3	1	3	7	2	5	2	2	1	3	4	2	3
BTBS0393	PTB	SIT 149	D	Fic	2	1	2	5	1	3	1	4	3	6	5	3	1	3	7	2	5	2	2	1	3	4	2	3
BTBS0581	PTB	SIT 149	D	Fic	2	1	2	5	1	3	1	4	3	6	5	3	1	3	7	2	5	2	2	1	3	4	2	3
BTBS0914	PTB	SIT 149	D	Fic	2	1	2	5	1	3	1	4	3	6	5	3	1	3	7	2	5	2	2	1	3	4	2	3
BTBS0858	PTB	SIT 149	E	Cha	2	1	2	5	1	3	1	4	3	6	3	3	1	3	7	2	5	2	2	1	3	4	2	3
BTBS0906	PTB	SIT 149	E	Fic	2	1	2	5	1	3	1	4	3	6	3	3	1	3	7	2	5	2	2	1	3	4	2	3
BTBS0865	PTB	SIT 149	E	Sul	2	1	2	5	1	3	1	4	3	6	3	3	1	3	7	2	5	2	2	1	3	4	2	3
BTBH0156	TBLN	SIT 149	E	Gi	2	1	2	5	1	3	1	4	3	6	3	3	1	3	7	2	5	2	2	1	3	4	2	3
BTBH1161	TBLN	SIT 149	F	Ne	2	1	2	4	1	3	1	4	3	4	3	3	1	3	7	2	5	2	2	1	3	4	2	3
BTBS0029	PTB	SIT 149	F	Ne	2	1	2	4	1	3	1	4	3	4	3	3	1	3	7	2	5	2	2	1	3	4	2	3
BTBS0128	PTB	SIT 149	F	Ne	2	1	2	4	1	3	1	4	3	4	3	3	1	3	7	2	5	2	2	1	3	4	2	3
BTBS0196	PTB	SIT 149	F	Ne	2	1	2	4	1	3	1	4	3	4	3	3	1	3	7	2	5	2	2	1	3	4	2	3
BTBS0293	PTB	SIT 149	F	Ne	2	1	2	4	1	3	1	4	3	4	3	3	1	3	7	2	5	2	2	1	3	4	2	3
BTBS0324	PTB	SIT 149	F	Ne	2	1	2	4	1	3	1	4	3	4	3	3	1	3	7	2	5	2	2	1	3	4	2	3
BTBS0330	PTB	SIT 149	F	Ne	2	1	2	4	1	3	1	4	3	4	3	3	1	3	7	2	5	2	2	1	3	4	2	3
BTBS0336	PTB	SIT 149	F	Ne	2	1	2	4	1	3	1	4	3	4	3	3	1	3	7	2	5	2	2	1	3	4	2	3
BTBS0475	PTB	SIT 149	F	Ne	2	1	2	4	1	3	1	4	3	4	3	3	1	3	7	2	5	2	2	1	3	4	2	3
BTBS0478	PTB	SIT 149	F	Ne	2	1	2	4	1	3	1	4	3	4	3	3	1	3	7	2	5	2	2	1	3	4	2	3
BTBS0496	PTB	SIT 149	F	Ne	2	1	2	4	1	3	1	4	3	4	3	3	1	3	7	2	5	2	2	1	3	4	2	3
BTBS0502	PTB	SIT 149	F	Ne	2	1	2	4	1	3	1	4	3	4	3	3	1	3	7	2	5	2	2	1	3	4	2	3
BTBS0481	PTB	SIT 149	G	Ne	2	1	2	4	1	3	1	4	3	4	4	3	1	3	7	2	5	2	2	1	3	4	2	3
BTBS0692	PTB	SIT 149	G	Ne	2	1	2	4	1	3	1	4	3	4	4	3	1	3	7	2	5	2	2	1	3	4	2	3
BTBS0693	PTB	SIT 149	G	Ne	2	1	2	4	1	3	1	4	3	4	4	3	1	3	7	2	5	2	2	1	3	4	2	3
BTBS0407	PTB	SIT 149	H	Fic	2	1	2	3	1	3	1	4	3	4	3	3	1	3	7	2	5	2	2	1	3	4	2	3
BTBS0877	PTB	SIT 149	I	Ne	2	1	2	3	1	3	1	4	3	4	3	3	1	3	7	2	5	2	2	1	1	4	2	3
BTBS0390	PTB	SIT 149	H	Fic	2	1	2	3	1	3	1	4	3	4	3	3	1	3	7	2	5	2	2	1	3	4	2	3
BTBS0073	PTB	SIT 149	J	Bu	2	1	2	5	1	3	1	4	3	4	3	3	1	3	6	2	5	2	2	1	3	4	2	3
BTBS0924	PTB	SIT 149	J	Hol	2	1	2	5	1	3	1	4	3	4	3	3	1	3	6	2	5	2	2	1	3	4	2	3
BTBS0832	PTB	SIT 149	K	Fic	2	1	2	5	1	3	1	4	3	4	3	3	1	3	5	2	5	2	2	1	3	4	2	3
BTBS0113	PTB	SIT 149	L	Fic	2	1	2	5	1	3	1	4	3	4	3	3	1	3	7	2	5	2	2	1	3	4	2	3
BTBH0162	TBLN	SIT 149	L	Bu	2	1	2	5	1	3	1	4	3	4	3	3	1	3	7	2	5	2	2	1	3	4	2	3
BTBH0247	TBLN	SIT 149	L	Bu	2	1	2	5	1	3	1	4	3	4	3	3	1	3	7	2	5	2	2	1	3	4	2	3
BTBH0376	TBLN	SIT 149	L	Go	2	1	2	5	1	3	1	4	3	4	3	3	1	3	7	2	5	2	2	1	3	4	2	3
BTBH0710	TBLN	SIT 149	L	Bu	2	1	2	5	1	3	1	4	3	4	3	3	1	3	7	2	5	2	2	1	3	4	2	3
BTBH0946	TBLN	SIT 149	L	Bu	2	1	2	5	1	3	1	4	3	4	3	3	1	3	7	2	5	2	2	1	3	4	2	3
BTBH0997	TBLN	SIT 149	L	Bu	2	1	2	5	1	3	1	4	3	4	3	3	1	3	7	2	5	2	2	1	3	4	2	3
BTBS0089	PTB	SIT 149	L	Go	2	1	2	5	1	3	1	4	3	4	3	3	1	3	7	2	5	2	2	1	3	4	2	3
BTBS0174	PTB	SIT 149	L	Fic	2	1	2	5	1	3	1	4	3	4	3	3	1	3	7	2	5	2	2	1	3	4	2	3
BTBS0201	PTB	SIT 149	L	Fic	2	1	2	5	1	3	1	4	3	4	3	3	1	3	7	2	5	2	2	1	3	4	2	3
BTBS0232	PTB	SIT 149	L	Bu	2	1	2	5	1	3	1	4	3	4	3	3	1	3	7	2	5	2	2	1	3	4	2	3
BTBS0253	PTB	SIT 149	L	Fic	2	1	2	5	1	3	1	4	3	4	3	3	1	3	7	2	5	2	2	1	3	4	2	3
BTBS0263	PTB	SIT 149	L	Fic	2	1	2	5	1	3	1	4	3	4	3	3	1	3	7	2	5	2	2	1	3	4	2	3
BTBS0311	PTB	SIT 149	L	Bu	2	1	2	5	1	3	1	4	3	4	3	3	1	3	7	2	5	2	2	1	3	4	2	3
BTBS0341	PTB	SIT 149	L	Bu	2	1	2	5	1	3	1	4	3	4	3	3	1	3	7	2	5	2	2	1	3	4	2	3
BTBS0386	PTB	SIT 149	L	Fic	2	1	2	5	1	3	1	4	3	4	3	3	1	3	7	2	5	2	2	1	3	4	2	3
BTBS0396	PTB	SIT 149	L	Fic	2	1	2	5	1	3	1	4	3	4	3	3	1	3	7	2	5	2	2	1	3	4	2	3
BTBS0401	PTB	SIT 149	L	Fic	2	1	2	5	1	3	1	4	3	4	3	3	1	3	7	2	5	2	2	1	3	4	2	3
BTBS0414	PTB	SIT 149	L	Fic	2	1	2	5	1	3	1	4	3	4	3	3	1	3	7	2	5	2	2	1	3	4	2	3
BTBS0417	PTB	SIT 149	L	Fic	2	1	2	5	1	3	1	4	3	4	3	3	1	3	7	2	5	2	2	1	3	4	2	3
BTBS0491	PTB	SIT 149	L	Ne	2	1	2	5	1	3	1	4	3	4	3	3	1	3	7	2	5	2	2	1	3	4	2	3
BTBS0520	PTB	SIT 149	L	Ne	2	1	2	5	1	3	1	4	3	4	3	3	1	3	7	2	5	2	2	1	3	4	2	3
BTBS0571	PTB	SIT 149	L	Wo	2	1	2	5	1	3	1	4	3	4	3	3	1	3	7	2	5	2	2	1	3	4	2	3
BTBS0585	PTB	SIT 149	L	Hol	2	1	2	5	1	3	1	4	3	4	3	3	1	3	7	2	5	2	2	1	3	4	2	3
BTBS0708	PTB	SIT 149	L	Fic	2	1	2	5	1	3	1	4	3	4	3	3	1	3	7	2	5	2	2	1	3	4	2	3
BTBS0742	PTB	SIT 149	L	Hol	2	1	2	5	1	3	1	4	3	4	3	3	1	3	7	2	5	2	2	1	3	4	2	3
BTBS0755	PTB	SIT 149	L	Wo	2	1	2	5	1	3	1	4	3	4	3	3	1	3	7	2	5	2	2	1	3	4	2	3
BTBS0834	PTB	SIT 149	L	Fic	2	1	2	5	1	3	1	4	3	4	3	3	1	3	7	2	5	2	2	1	3	4	2	3
BTBS0909	PTB	SIT 149	L	Fic	2	1	2	5	1	3	1	4	3	4	3	3	1	3	7	2	5	2	2	1	3	4	2	3
BTBH0929	TBLN	SIT 149	L	Bu	2	1	2	5	1	3	1	4	3	4	3	3	1	3	7	2	5	2	2	1	3	4	2	3
BTBS0613	PTB	SIT 149	L	Bu	2	1	2	5	1	3	1	4	3	4	3	3	1	3	7	2	5	2	2	1	3	4	2	3
BTBS0825	PTB	SIT 149	L	Fic	2	1	2	5	1	3	1	4	3	4	3	3	1	3	7	2	5	2	2	1	3	4	2	3
BTBH0288	TBLN	SIT 149	M	Bu	1	1	2	5	1	3	1	4	3	4	3	3	1	3	7	2	5	2	2	1	3	4	2	3
BTBS0146	PTB	SIT 149	N	Ne	2	1	3	5	1	3	1	4	3	4	3	3	1	3	7	2	5	2	2	1	3	4	2	3
BTBS0149	PTB	SIT 149	N	Ne	2	1	3	5	1	3	1	4	3	4	3	3	1	3	7	2	5	2	2	1	3	4	2	3
BTBS0257	PTB	SIT 149	N	Fic	2	1	3	5	1	3	1	4	3	4	3	3	1	3	7	2	5	2	2	1	3	4	2	3
BTBS0268	PTB	SIT 149	N	Fic	2	1	3	5	1	3	1	4	3	4	3	3	1	3	7	2	5	2	2	1	3	4	2	3
BTBS0343	PTB	SIT 149	N	Bu	2	1	3	5	1	3	1	4	3	4	3	3	1	3	7	2	5	2	2	1	3	4	2	3
BTBS0399	PTB	SIT 149	N	Fic	2	1	3	5	1	3	1	4	3	4	3	3	1	3	7	2	5	2	2	1	3	4	2	3
BTBS0408	PTB	SIT 149	N	Fic	2	1	3	5	1	3	1	4	3	4	3	3	1	3	7	2	5	2	2	1	3	4	2	3
BTBS0964	PTB	SIT 149	O	Go	3	4	4	4	3	2	3	2	2	1	3	2	2	3	6	1	6	2	2	1	3	4	1	3
BTBH0246	TBLN	SIT 149	P	Bu	2	5	1	2	3	3	2	4	3	2	3	2	4	3	6	2	5	2	2	1	3	3	2	3
BTBH0531	TBLN	SIT 149	Q	Wo	2	5	7	4	3	3	3	4	2	1	2	3	2	3		1	6	2	2	1	3	4	2	3
BTBS0612	PTB	SIT 149	R	Bu	2	1	3	5	1	3	1	4	3	4	3	2	1	3	7	2	5	2	2	1	3	4	2	3
BTBS0537	PTB	SIT 149	S	Hol	2	1	2	5	1	3	1	4	3	6	5	6	1	3	7	2	5	2	2	1	3	4	2	3
BTBS0788	PTB	SIT 149	T	Fic	2	1	2	5	1	3	1	4	3	6	2	1	1	3	7	2	5	2	2	1	3	4	2	3
BTBS0680	PTB	SIT 149	U	Cha	2	1	2	5	1	3	1	4	3	4	5	3	1	3	7	2	5	2	2	1	3	4	2	3
BTBS0905	PTB	SIT 149	U	Fic	2	1	2	5	1	3	1	4	3	4	5	3	1	3	7	2	5	2	2	1	3	4	2	3
BTBS0415	PTB	SIT 149	V	Fic	2	1	2	5	1	5	1	4	3	4	3	3	1	3	7	2	5	2	2	1	3	4	2	3
BTBS0413	PTB	SIT 149	X	Fic	2	1	2	5	1	3	1	4	3	4	3	1	1	3	7	2	5	2	2	1	3	4	2	3
BTBS0661	PTB	SIT 149	Y	Cha	2	1	2	5	1	3	1	4	3	4	3	4	1	3	7	2	5	2	2	1	3	4	2	3
BTBH0148	TBLN	SIT 25	A1	Gi	2	6	3	6	4	6	1	2	4	2	3	4	2	4	7	2	5	3	2	1	3	4	2	3
BTBS0947	PTB	SIT 25	A1	Go	2	6	3	6	4	6	1	2	4	2	3	4	2	4	7	2	5	3	2	1	3	4	2	3
BTBH0221	TBLN	SIT 25	A2	Go	2	4	3	6	4	6	1	2	4	2	3	4	2	4	7	2	5	3	2	1	3	4	2	3
BTBH0176	TBLN	SIT 25	A3	Wo	2	5	3	6	4	6	1	2	4	2	3	4	2	4	7	2	5	3	2	1	3	4	2	3
BTBH0451	TBLN	SIT 25	A3	Wo	2	5	3	6	4	6	1	2	4	2	3	4	2	4	7	2	5	3	2	1	3	4	2	3
BTBH0579	TBLN	SIT 25	A3	Bu	2	5	3	6	4	6	1	2	4	2	3	4	2	4	7	2	5	3	2	1	3	4	2	3
BTBH0777	TBLN	SIT 25	A3	Wo	2	5	3	6	4	6	1	2	4	2	3	4	2	4	7	2	5	3	2	1	3	4	2	3
BTBS0177	PTB	SIT 25	A3	Go	2	5	3	6	4	6	1	2	4	2	3	4	2	4	7	2	5	3	2	1	3	4	2	3
BTBS0737	PTB	SIT 25	A3	Hol	2	5	3	6	4	6	1	2	4	2	3	4	2	4	7	2	5	3	2	1	3	4	2	3
BTBH0446	TBLN	SIT 25	A4	Wo	2	5	3	6	4	6	1	2	4	2	3	4	2	3	4	2	5	3	2	1	3	4	2	3
BTBH0537	TBLN	SIT 25	A5	Gi	2	7	3	6	4	5	4	2	4	2	3	4	2	4	7	2	5	3	2	1	3	4	2	2
BTBH0466	TBLN	SIT 25	A6	Wo	2	7	3	4	4	5	5	2	4	2	3	2	2	5	8	2	5	3	2	1	3	4	2	3
BTBH0314	TBLN	SIT 25	B1	Gi	2	5	3	6	4	5	3	2	6	2	3	4	2	2	8	2	5	3	2	1	3	4	2	3
BTBS0139	PTB	SIT 25	B2	Fil	2	6	3	6	4	5	3	2	6	2	3	4	2	2	8	2	5	3	2	1	3	4	2	3
BTBS0471	PTB	SIT 25	B3	Fic	2	5	3	6	4	5	3	2		2	3	4		2	4	2	5	3	2	1	3	4	2	3
BTBS0214	PTB	SIT 25	B4	Go	2	5	3	6	4	5	3	2		2	3	4	2	3	8	2	5	3	2	1	3	4	2	3
BTBS0943	PTB	SIT 25	B4	Go	2	5	3	6	4	5	3	2		2	3	4	2	3	8	2	5	3	2	1	3	4	2	3
BTBS0959	PTB	SIT 25	B4	Go	2	5	3	6	4	5	3	2		2	3	4	2	3	8	2	5	3	2	1	3	4	2	3
BTBH0465	TBLN	SIT 25	B5	Wo	2	5	3	3	4	5	3	2	2	2	3	4	2	4	8	2	5	3	2	1	3	4	2	3
BTBS0967	PTB	SIT 25	B6	Go	2	5	3	5	4	5	3	2		2	3	4	2	4	8	2	5	3	2	1	3	4	2	3
BTBS0745	PTB	SIT 25	B7	Wo	2	5	3	6	4	5	3	2		2	3	4	2	4	8	2	5	3	2	1	3	4	2	3
BTBH1085	TBLN	SIT 25	B7	Wo	2	5	3	6	4	5	3	2		2	3	4	2	4	8	2	5	3	2	1	3	4	2	3
BTBH0293	TBLN	SIT 25	B7	Gi	2	5	3	6	4	5	3	2		2	3	4	2	4	8	2	5	3	2	1	3	4	2	3
BTBS0942	PTB	SIT 25	B8	Go	2	5	3	6	4	5	3	2		2	3	4		2	7	2	5	3	2	1	3	4	2	3
BTBH1030	TBLN	SIT 25	C1	Wo	2	3	3	6	4	5	3	2	4	2	3	4	1	4	7	2	5	3	2	1	3	4	2	3
BTBH1077	TBLN	SIT 25	C2	Wo	2	3	3	6	4	4	3	2	4	2	3	4	1	4	7	2	5	3	2	1	3	4	2	3
BTBH0182	TBLN	SIT 25	C3	Wo	2	5	3	6	4	4	3	2	2	2	3	4	2	4	7	2	5	3	2	1	3	4	2	3
BTBH0435	TBLN	SIT 25	C4	Bu	2	5	3	6	4	5	3	2	4	2	3	4	2	4	7	2	5	3	2	1	3	6	2	3
BTBS0938	PTB	SIT 25	C4	Bu	2	5	3	6	4	5	3	2	4	2	3	4	2	4	7	2	5	3	2	1	3	6	2	3
BTBH0692	TBLN	SIT 25	C4	Bu	2	5	3	6	4	5	3	2	4	2	3	4	2	4	7	2	5	3	2	1	3	6	2	3
BTBH0919	TBLN	SIT 25	C4	Bu	2	5	3	6	4	5	3	2	4	2	3	4	2	4	7	2	5	3	2	1	3	6	2	3
BTBS0082	PTB	SIT 25	C4	Bu	2	5	3	6	4	5	3	2	4	2	3	4	2	4	7	2	5	3	2	1	3	6	2	3
BTBS0830	PTB	SIT 25	C5	Fic	2	5	3	6	4	4	3	2		2	3	4		4	7	2	5	3	2	1	3	4	2	3
BTBH0470	TBLN	SIT 25	C6	Gi	2	5	3	6	4	5	3	2	4	2	3	4	1	4	7	2	5	3	2	1	2	6	2	3
BTBS0144	PTB	SIT 25	C7	Ne	2	3	3	6	4	5	3	2	4	2	3		1	4		2	5	3	2	1	3	4	2	3
BTBS0208	PTB	SIT 25	D1	Wo	1	4	3	6	4	5	3	2	4	2	3	4	2	4	7	2	5	3	2	1	3	4	2	3
BTBS0244	PTB	SIT 25	D2	Fic	4	5	3	6	4	5	3	2	4	2	3	4	2	4	7	2	5	3	2	1	3	4	2	3
BTBS0974	PTB	SIT 25	D2	Go	4	5	3	6	4	5	3	2	4	2	3	4	2	4	7	2	5	3	2	1	3	4	2	3
BTBS0218	PTB	SIT 25	D3	Go	2	5	3	6	4	5	3	2	4	2	4	4	2	4	7	2	5	3	2	1	3	4	2	3
BTBS0361	PTB	SIT 25	D4	Go	2	5	3	5	4	5	3	2	4	2	3	4	2	4	7	2	5	3	2	1	3	4	2	3
BTBS0553	PTB	SIT 25	D4	Gi	2	5	3	5	4	5	3	2	4	2	3	4	2	4	7	2	5	3	2	1	3	4	2	3
BTBS0222	PTB	SIT 25	E1	Go	2	5	3	6	4	5	3	2	4	2	3	4	2	4	7	2	5	3	2	1	3	4	2	3
BTBS0833	PTB	SIT 25	E1	Fic	2	5	3	6	4	5	3	2	4	2	3	4	2	4	7	2	5	3	2	1	3	4	2	3
BTBS0953	PTB	SIT 25	E1	Go	2	5	3	6	4	5	3	2	4	2	3	4	2	4	7	2	5	3	2	1	3	4	2	3
BTBS0966	PTB	SIT 25	E1	Go	2	5	3	6	4	5	3	2	4	2	3	4	2	4	7	2	5	3	2	1	3	4	2	3
BTBS0988	PTB	SIT 25	E1	Go	2	5	3	6	4	5	3	2	4	2	3	4	2	4	7	2	5	3	2	1	3	4	2	3
BTBH0351	TBLN	SIT 25	E1	Wo	2	5	3	6	4	5	3	2	4	2	3	4	2	4	7	2	5	3	2	1	3	4	2	3
BTBS0220	PTB	SIT 25	E1	Go	2	5	3	6	4	5	3	2	4	2	3	4	2	4	7	2	5	3	2	1	3	4	2	3
BTBS0709	PTB	SIT 25	E1	Fic	2	5	3	6	4	5	3	2	4	2	3	4	2	4	7	2	5	3	2	1	3	4	2	3
BTBS0944	PTB	SIT 25	E1	Go	2	5	3	6	4	5	3	2	4	2	3	4	2	4	7	2	5	3	2	1	3	4	2	3
BTBS0962	PTB	SIT 25	E1	Go	2	5	3	6	4	5	3	2	4	2	3	4	2	4	7	2	5	3	2	1	3	4	2	3
BTBS0975	PTB	SIT 25	E1	Go	2	5	3	6	4	5	3	2	4	2	3	4	2	4	7	2	5	3	2	1	3	4	2	3
BTBH0412	TBLN	SIT 25	E1	Go	2	5	3	6	4	5	3	2	4	2	3	4	2	4	7	2	5	3	2	1	3	4	2	3
BTBS0412	PTB	SIT 25	E1	Fic	2	5	3	6	4	5	3	2	4	2	3	4	2	4	7	2	5	3	2	1	3	4	2	3
BTBS0915	PTB	SIT 25	E1	Fic	2	5	3	6	4	5	3	2	4	2	3	4	2	4	7	2	5	3	2	1	3	4	2	3
BTBS0960	PTB	SIT 25	E1	Go	2	5	3	6	4	5	3	2	4	2	3	4	2	4	7	2	5	3	2	1	3	4	2	3
BTBS0970	PTB	SIT 25	E1	Go	2	5	3	6	4	5	3	2	4	2	3	4	2	4	7	2	5	3	2	1	3	4	2	3
BTBH0286	TBLN	SIT 25	E2	Bu	2	5	2	6	4	5	3	2	4	2	3	2	2	4	7	2	5	3	2	1	3	4	2	3
BTBS0234	PTB	SIT 25	E2	Bu	2	5	2	6	4	5	3	2	4	2	3	2	2	4	7	2	5	3	2	1	3	4	2	3
BTBH0356	TBLN	SIT 25	E3	Gi	2	5	4	6	4	5	3	2	4	2	3	4	2	4	7	2	5	3	2	1	3	4	2	3
BTBS0094	PTB	SIT 25	E4	Go	2	5	4	6	4	5	3	2	4	2	3	4	2	4	7	2	5	3	2	1	1	4	2	3
BTBS0454	PTB	SIT 25	E5	Go	2	5	3	6	4	5	3	2	4	2	3	4	2	4	7	2			2	1	3	4	2	2
BTBH0338	TBLN	SIT 25	E5	Wo	2	5	3	6	4	5	3	2	4	2	3		2	4	7	2	5	3	2	1	3	4	2	2
BTBH0778	TBLN	SIT 25	E6	Wo	2	5	3	6	5	5	3	2	4	2	3	4	2	4	7	2	5	3	2	1	3	4	2	3
BTBS0470	PTB	SIT 25	E7	Fic	2	5	3	6	5	5	3	2	4	2	3	4	2	4	>8	2	5	3	2	1	3	4	2	3
BTBS0969	PTB	SIT 25	E7	Go	2	5	3	6	5	5	3	2	4	2	3	4	2	4	>8	2	5	3	2	1	3	4	2	3
BTBS0238	PTB	SIT 25	E8	Fic	2	5	3	6	5	5	3	2	4	2	3		2	4		2	5	3	2	1	3	4	2	3
BTBS0212	PTB	SIT 25	E9	Go	2	5	3	6	5	5	3	2	4		3		2	4	6	2	5	3	2	1	3	4	2	3
BTBH0472	TBLN	SIT 25	F1	Gi	2	3	3	6	4	5	3	2	4	2	2	4	2	4	7	2	5	3	2	1	3	4	2	3
BTBS0260	PTB	SIT 25	F2	Fic	2	6	2	6	2	4	3	2	4	2	2	4	2	6	6	2	5	3	2	1	3	4	2	3
BTBS0749	PTB	SIT 25	F3	Wo	2	6	2	6	2	5	3	2	4	2	2	4	2	6	6	2	5	3	2	1	3	4	2	3
BTBS0403	PTB	SIT 25	F4	Fic	2	6	2	6	4	5	3	2	4	2	2	4	2	6	6	2	5	3	2	1	3	4	2	3
BTBS0419	PTB	SIT 25	F5	Fic	2	6	2	7	4	5	3	2	4	2	2	4	2	6	6	2	5	3	2	1	3	4	2	3
*MIRU-VNTR, Mycobacterial Interspersed Repetitive Unit–Variable Number Tandem Repeat.
†Sample ID, Sample identification number at Armauer Hansen Research Institute.
‡TBLN, tuberculous lymphadenitis in cervical lymph nodes; PTB, pulmonary tuberculosis.
§SIT, Shared International Type.
¶Genotype, combined spoligotype + 24-loci MIRU-VNTR type; genotypes of SIT 25 were divided into six groups (A to F) based on their phylogenetic relationship (data not shown). Cell with no record indicates that no information was available.
#Go, Gondar; Wo, Woldiya; Gi, Ghimbi; Fic, Fiche; Cha, Chancho; Sul, Sululta; Hol, Holeta; Bu, Butajira; Ji, Jinka; Ne, Negelle; Fil, Filtu.
